# Supplementary material for: Influence of structural reinforcements on the twist-to-bend ratio of plant axes: a case study on Carex pendula
Source: Sci Rep. 2021 Oct 27;11:21232. doi: 10.1038/s41598-021-00569-z (PMC8551206; doi:10.1038/s41598-021-00569-z)
Supplement: Supplementary file 1 — Supplementary Information. [file 41598_2021_569_MOESM1_ESM.zip]

Archive with 38 entries (36 files):
- Numerical Code/
- __MACOSX/._Numerical Code
- Numerical Code/pde.cpp
- __MACOSX/Numerical Code/._pde.cpp
- Numerical Code/mesh.cpp
- __MACOSX/Numerical Code/._mesh.cpp
- Numerical Code/vertex.hpp
- __MACOSX/Numerical Code/._vertex.hpp
- Numerical Code/CMakeLists.txt
- __MACOSX/Numerical Code/._CMakeLists.txt
- Numerical Code/.DS_Store
- __MACOSX/Numerical Code/._.DS_Store
- Numerical Code/edge.hpp
- __MACOSX/Numerical Code/._edge.hpp
- Numerical Code/tmv.hpp
- __MACOSX/Numerical Code/._tmv.hpp
- Numerical Code/export.cpp
- __MACOSX/Numerical Code/._export.cpp
- Numerical Code/names.h
- __MACOSX/Numerical Code/._names.h
- Numerical Code/Readme.txt
- __MACOSX/Numerical Code/._Readme.txt
- Numerical Code/pde.hpp
- __MACOSX/Numerical Code/._pde.hpp
- Numerical Code/utils.hpp
- __MACOSX/Numerical Code/._utils.hpp
- Numerical Code/mesh.hpp
- __MACOSX/Numerical Code/._mesh.hpp
- Numerical Code/Data/
- __MACOSX/Numerical Code/._Data
- Numerical Code/main.cpp
- __MACOSX/Numerical Code/._main.cpp
- Numerical Code/export1.cpp
- __MACOSX/Numerical Code/._export1.cpp
- Numerical Code/tri.hpp
- __MACOSX/Numerical Code/._tri.hpp
- Numerical Code/Data/triangle5M.obj
- __MACOSX/Numerical Code/Data/._triangle5M.obj
