# Supplementary material for: Influence of structural reinforcements on the twist-to-bend ratio of plant axes: a case study on Carex pendula
Source: Sci Rep. 2021 Oct 27;11:21232. doi: 10.1038/s41598-021-00569-z (PMC8551206; doi:10.1038/s41598-021-00569-z)
Supplement: Supplementary file 1 — Supplementary Information. [file 41598_2021_569_MOESM1_ESM.zip › Numerical Code/pde.cpp]

#include <iostream>
#include <fstream>
#include <string>
using namespace std; 

#include "pde.hpp"
#include "mesh.hpp"
#include "vertex.hpp"
#include "tmv.hpp"

#include "boost/tokenizer.hpp"

#include "pde.hpp"

const double eps = 0.001; // interfacial parameter (smooth transition between fibre strands and parenchyma)

const double mu = 1.0; // elastic modulus normalized with respect to the elastic modulus of the sclerenchyma  

const double nu =0.35; // Poisson ratio

const double G = 1.0/(2*(1+nu));  // Shear Modulus 


// Calculating Prandtl's stress function

inline double zeta(double s)
{
	return (1.0/(s)); 
} 

inline double signum (double s) {
	if ( s >=0.0) 
	{
		return 1.0; 
	}
		else return -1.0; 

}
      
      
      
void ImplicitPDESystem::InitU3() {
Vec s,s1;

Vec ones1 = Vec::Ones(5);	
Vec ones2 = Vec::Ones(5);
Vec ones3 = Vec::Ones(5);
Vec r1x,r1y, r2x,r2y,r3x,r3y, r4x,r4y; 

double rad, num_sides, length; 

num_sides=3.0; 

length = 2.0; 
rad= 0.073;

s= Vec::LinSpaced(5, 0.22,0.74);
std:cerr<< rad<< std::endl;

auto vi = m->VertexBegin(), ve = m->VertexEnd();
	for (; vi!=ve; ++vi) {
		
		if (!(*vi)->Boundary()) {
		   double x = (*vi)->x();
		   double y = (*vi)->y();
		  
		   r1x = (s-0.56*ones3)-x*ones1;
		   r1y = (1.52*s-ones3)-y*ones2; 
		   
		   r2x = (-s+0.56*ones3)-x*ones1;
		   r2y = (1.52*s-ones3)-y*ones2; 
		   
		   r3x = (1.64*s-0.68*ones3)-x*ones1;
		   r3y = (0.0*s-0.6*ones3)-y*ones2; 
		   
		 for ( int i=1; i< 3; ++i )
		 {
		   
		
		   
		   double r1 = std::sqrt(sqr(r1x(i))+sqr(r1y(i)));
		   double r2 = std::sqrt(sqr(r2x(i))+sqr(r2y(i)));
		   double r3 = std::sqrt(sqr(r3x(i))+sqr(r3y(i)));
		   
		   double theta1 = atan2(r1x(i),r1y(i));
		   double theta2 = atan2(r2x(i),r2y(i));
		   double theta3 = atan2(r3x(i),r3y(i));
          		
          		if ( (r1 < rad+0.0005) || (r2 < rad+0.0005) || (r3< rad+0.0005) )
          		{
          		
          			(*vi)-> u()= 0.02222;
          			break; 
          
       	   		}
		}
		
	}
              
    }

}                                   


void ImplicitPDESystem::InitU2() {
Vec s,s1;

Vec ones1 = Vec::Ones(9);	
Vec ones2 = Vec::Ones(9);
Vec ones3 = Vec::Ones(9);
Vec r1x,r1y, r2x,r2y,r3x,r3y, r4x,r4y; 

double rad, num_sides, length; 

num_sides=3.0; 

length = 6; 
rad= 0.064;

s= Vec::LinSpaced(9, 0.14,0.82);

auto vi = m->VertexBegin(), ve = m->VertexEnd();
	for (; vi!=ve; ++vi) {
		
		if (!(*vi)->Boundary()) {
		   double x = (*vi)->x();
		   double y = (*vi)->y();
		   
		   r1x = (s-0.73*ones3)-x*ones1;
		   r1y = (1.582*s-ones3)-y*ones2; 
		   
		   r2x = (-s+0.73*ones3)-x*ones1;
		   r2y = (1.582*s-ones3)-y*ones2; 
		   
		   r3x = (1.86*s-0.82*ones3)-x*ones1;
		   r3y = (0.0*s-0.75*ones3)-y*ones2; 
		   
		 for ( int i=1; i< 7; ++i )
		 {
		   
		
		   
		   double r1 = std::sqrt(sqr(r1x(i))+sqr(r1y(i)));
		   double r2 = std::sqrt(sqr(r2x(i))+sqr(r2y(i)));
		   double r3 = std::sqrt(sqr(r3x(i))+sqr(r3y(i)));
		    
		   double theta1 = atan2(r1x(i),r1y(i));
		   double theta2 = atan2(r2x(i),r2y(i));
		   double theta3 = atan2(r3x(i),r3y(i));
          		
          		if ( (r1 < rad+0.0005) || (r2 < rad+0.0005) || (r3< rad+0.0005) )	
          		{
          		
          			(*vi)-> u()= 0.02222;
          			break; 
          
       	   		}
		  }
		
		}
              
	}

}                                   
void ImplicitPDESystem::InitU1() {
Vec s,s1;

Vec ones1 = Vec::Ones(22);	
Vec ones2 = Vec::Ones(22);
Vec ones3 = Vec::Ones(22);
Vec r1x,r1y, r2x,r2y,r3x,r3y, r4x,r4y; 

double rad, num_sides, length; 

num_sides=3.0; 

length = 19; 
rad = 0.03;

s= Vec::LinSpaced(22, 0.1,0.88);

auto vi = m->VertexBegin(), ve = m->VertexEnd();
	for (; vi!=ve; ++vi) {
		
		if (!(*vi)->Boundary()) {
		   double x = (*vi)->x();
		   double y = (*vi)->y();
	
		   r1x = (s-0.84*ones3)-x*ones1;
		   r1y = (1.652*s-ones3)-y*ones2; 
		   
		   r2x = (-s+0.84*ones3)-x*ones1;
		   r2y = (1.652*s-ones3)-y*ones2; 
		   
		   r3x = (1.88*s-0.88*ones3)-x*ones1;
		   r3y = (0.0*s-0.85*ones3)-y*ones2; 
		   
		 for ( int i=1; i< 20; ++i )
		 {
		   
		
		   
		   double r1 = std::sqrt(sqr(r1x(i))+sqr(r1y(i)));
		   double r2 = std::sqrt(sqr(r2x(i))+sqr(r2y(i)));
		   double r3 = std::sqrt(sqr(r3x(i))+sqr(r3y(i)));
		     
		   double theta1 = atan2(r1x(i),r1y(i));
		   double theta2 = atan2(r2x(i),r2y(i));
		   double theta3 = atan2(r3x(i),r3y(i));
		      
          		
          		
          		if ( (r1 < rad+0.0005) || (r2 < rad+0.0005) || (r3< rad+0.0005) )
          		
          		{
          		
          			(*vi)-> u()= 0.02222;
          			break; 
          
       	   		}
		}
		
	  }
              
	}

}                      
// initialize u
void ImplicitPDESystem::InitU(int num_fib) {

Vec s,s1;
Vec ones1 = Vec::Ones(num_fib);	
Vec ones2 = Vec::Ones(num_fib);
Vec ones3 = Vec::Ones(num_fib);
Vec r1x,r1y, r2x,r2y,r3x,r3y, r4x,r4y; 

double rad, num_sides; 

int length;

num_sides=3.0; 
the_mass=0.27;
length = num_fib-3; 

rad= sqrt((the_mass)/(num_sides*(length-1)*pi));

s= Vec::LinSpaced(num_fib-3, 0.04,0.925);

	auto vi = m->VertexBegin(), ve = m->VertexEnd();
	for (; vi!=ve; ++vi) {
		
		if (!(*vi)->Boundary()) {
		   double x = (*vi)->x();
		   double y = (*vi)->y();
		   
		   r1x = (s-0.925*ones3)-x*ones1;
		   r1y = (1.68*s-ones3)-y*ones2; 

		   
		    r2x = (-s+0.925*ones3)-x*ones1;
		    r2y = (1.68*s-ones3)-y*ones2; 
		    r2x[0] -= 0.03;
		    r2y[0] -= 0.006;
			
		 	
		  r3x = (1.93*s-0.94*ones3)-x*ones1;
		  r3y = (0.0*s-0.938*ones3)-y*ones2; 
		   
		 for ( int i=0; i< num_fib-3; ++i )
		 {
		   
		
			double r1=rad+1.1*eps; 
			double r2=rad+1.1*eps;
			double r3=rad+1.1*eps; 	   
															
		if (i> 0) {

				r1 = std::sqrt(sqr(r1x(i))+sqr(r1y(i)));

				}

			if (i < num_fib-4){
		    			r2 = std::sqrt(sqr(r2x(i))+sqr(r2y(i)));
				}
				
				
					if ( i < num_fib-4){
		     
									r3 = std::sqrt(sqr(r3x(i))+sqr(r3y(i)));
							   }
		    
		   double theta1 = atan2(r1x(i),r1y(i));
		   double theta2 = atan2(r2x(i),r2y(i));
		   double theta3 = atan2(r3x(i),r3y(i));
		      
			if (r1< rad+1.1*eps)
			{
			      (*vi)-> u() = (0.5*(1-tanh((r1-rad)/eps))*(mu-0.00044))+0.00044;				
          		     break; 
          
       	   		}

			
			else if (r2 < rad+1.1*eps){		
       	   		  
		            (*vi)-> u() = (0.5*(1-tanh((r2-rad)/eps))*(mu-0.00044))+0.00044;
       	   		    break;
			}
		
			else if (r3 < rad+1.1*eps){
    	   	   		
		          
		            (*vi)-> u() = (0.5*(1-tanh((r3-rad)/(eps)))*(mu-0.00044))+0.00044;
       	   		    break;
			}
			
       	   		else 
       	   		{
       	   		  (*vi)-> u() = 0.00044;
       	   			
       	   		}
       	 	 }
							
								
                 	
	   } 
	   
 		double x1 = (*vi)->x();
		double y1 = (*vi)->y();
		  
		Vec point1(2), point2(2),point3(2),second_point1(2),second_point2(2),second_point3(2); 

		double wink1,wink2,wink3,summa, summa1, second_wink1,second_wink2,second_wink3;

		point1<< -0.9858,-0.9935;
		point2<< 0.9858,-0.9935;
		point3<< 0,0.715;

		wink1= ((point2(1)-y1)*(point1(0)-x1)-(point1(1)-y1)*(point2(0)-x1));
		wink2 = ((point3(1)-y1)*(point2(0)-x1)-(point2(1)-y1)*(point3(0)-x1));
		wink3 = (( point1(1)-y1)*(point3(0)-x1)-(point3(1)-y1)*(point1(0)-x1));

		second_wink1= ((second_point2(1)-y1)*(second_point1(0)-x1)-(second_point1(1)-y1)*(second_point2(0)-x1));
		second_wink2 = ((second_point3(1)-y1)*(second_point2(0)-x1)-(second_point2(1)-y1)*(second_point3(0)-x1));
		second_wink3 = (( second_point1(1)-y1)*(second_point3(0)-x1)-(second_point3(1)-y1)*(second_point1(0)-x1));

		summa  = signum(wink1)+ signum(wink2) + signum(wink3); 
		summa1 = signum(second_wink1)+ signum(second_wink2) + signum(second_wink3); 

		if ((summa == -3) || ( summa == 3))	
		{
			(*vi)-> u() += 0.0;
		}

			
		else {
		   					
		   	(*vi)->u() = 0.00111;
		   					
		     }		
						
	}
}


// Phi is set to zero

void ImplicitPDESystem::InitPhi() {
	auto vi = m->VertexBegin(), ve = m->VertexEnd();
	for (; vi!=ve; ++vi) {
		
		double x = (*vi)->x();
		double y = (*vi)->y();
		(*vi)-> Phi() = 0.0;
	}
}

// Initialize the system: triangulation, boundary points etc.

void ImplicitPDESystem::Init(std::string config_file, bool vis_only=false) {
	
	std::cerr << "Setting boundary... ";
	auto bvi = m->BdryVertexBegin(), bve = m->BdryVertexEnd();
	for (; bvi!=bve; ++bvi) {
		(*bvi)->MarkDirBdry();
	}
	std::cerr << "done; ";
	
	// now we can index...
	std::cerr << "Indexing " << m->VertexSize() << " vertices, ";
	auto vi = m->VertexBegin(), ve = m->VertexEnd();
	auto vi_p = m-> VertexBegin(), ve_p = m-> VertexEnd();
	N_dof = 0;
	// count basis functions
	for (; vi!=ve; ++vi) if ( !(*vi)->DirBdry() ) ++N_dof;
	idx_mutex = std::vector<std::mutex>(N_dof);
		
	std::cerr << N_dof << " dof, " << m->VertexSize() - N_dof << " on Dirichlet boundary... ";
    
	int idx = 0, idx_bdry = 0;
	vi = m->VertexBegin();
	for (; vi!=ve; ++vi) {
		if ( !(*vi)->DirBdry() ) {
			(*vi)->SetIndex(idx);
			++idx;
		} else 	{
			(*vi)->SetIndex(idx_bdry+N_dof);
			++idx_bdry;
		}
	}

	std::cerr << "done; ";
		Area = 0.0; 
	std::cerr << "Preparing " << m->TriSize() << " triangles... ";
	N_tri = 0;
	Mesh::TriIt ti = m->TriBegin(), te = m->TriEnd();
	for (; ti!=te; ++ti) {
		(*ti)->Init_area();
		Area+= (*ti)->Init_area();
		(*ti)->Init_grad_s();
		++N_tri;
	}
		
		
	std::cerr << "Preparing " << numThreads << " threads... ";
	size_t elpth = ceil( (double)N_tri/numThreads);
	ti = m->TriBegin();
	for ( int i=0; i<numThreads; ++i ) {
		std::pair< Mesh::TriIt, Mesh::TriIt > bounds;
		bounds.first = ti;
		int j = 0;
		while (j<elpth && ti!=te) {++j; ++ti;}
		bounds.second = ti;
		tri_th.push_back(bounds);
	}
#ifdef EIGEN_HAS_OPENMP
	std::cerr << "Eigen is running in parallel... ";
	Eigen::setNbThreads(numThreads);
	Eigen::initParallel();
#endif 
	std::cerr << "ok; ";

	std::cerr << "zustandsvektor... ";
	

	U = Vec(N_dof+1);	
	Phi =Vec(N_dof+1);
        
	Phi_Db=Vec(m->VertexSize()-N_dof);
	U_Db=Vec(m->VertexSize()-N_dof);

	vi = m->VertexBegin();
	
	for (; vi!=ve; ++vi) {
		if (!(*vi)->DirBdry()) {
			(*vi)->Attach( &U[(*vi)->Index()]);
			(*vi)->Attach1( &Phi[(*vi)->Index()]);
		}
		else { 
			(*vi)->Attach( &U_Db[(*vi)->Index()-N_dof] );
			(*vi)->Attach1( &Phi_Db[(*vi)->Index()-N_dof]);
		}
	}
	
	std::cerr << "done." << std::endl;
	
	PrepKM();
	ones = Vec::Ones(N_dof+1);
	
	std::cerr << "Int Area = " << Area << std::endl;
	
	InitPhi(); 
}


// calculation of the volume by VLoop and CalcV

void ImplicitPDESystem::VLoop(double* v,double* w, Mesh::TriIt ti, Mesh::TriIt te ) {
	double u[NumIntPts],u1[NumIntPts];
	for (; ti!=te; ++ti) {
		(*ti)->Calc_u( u );
		(*ti)->Calc_Phi( u1 );
		for (int k = 0; k<NumIntPts; ++k) {
			*v += u[k] * GaussWeights[k]*(*ti)->Area();
			*w += u1[k] * GaussWeights[k]*(*ti)->Area();
		}
	}
}

void ImplicitPDESystem::CalcV() {
	std::vector<double> th_v,th_v1;
	for ( int j = 0; j < numThreads; ++j ) {
		th_v.push_back( 0.0 );
		th_v1.push_back( 0.0 );
	}
	// distribute elements on threads
	std::vector<std::thread> threads;
	for ( int j = 0; j < numThreads; ++j )
		threads.push_back( std::thread( &ImplicitPDESystem::VLoop, this, &th_v[j],&th_v1[j], tri_th[j].first, tri_th[j].second)  );

	// join threads
	for (auto &thread : threads) thread.join();
	energy = 0.0;
	// add up all volume from all threads
	
	for (int j = 0; j < numThreads; ++j) {
 			v += th_v[j];
 			v1 += th_v1[j];
	}
}


// stiffness matrix for penalized Poisson's euqtaion is computed, use S_P= int (zeta(u)*grad_sj*grad_si)
void ImplicitPDESystem::PoissonLoop( SpMat* th_s1, Vec* th_b1, Mesh::TriIt ti, Mesh::TriIt te ) {
	
	std::vector<T> vals_s1;
	*th_b1 = Vec::Zero(N_dof+1);
	double u[NumIntPts];
	
	Vec2 grad_sj, grad_si;

	for (; ti!=te; ++ti) {
		(*ti)-> Calc_u(u);
                  
		for (int bj=0; bj<3; ++bj) {
			
			Vertex* vert_j = (*ti)->v(static_cast<VertexName>(bj));
			int idx_j = vert_j->Index();
			
			(*ti)->Calc_grad_s(bj, grad_sj);
			
			for (int bi=0; bi<3; ++bi) {
				Vertex* vert_i = (*ti)->v(static_cast<VertexName>(bi));
				int idx_i = vert_i->Index();
					
				(*ti)->Calc_grad_s(bi, grad_si);
				
				double k = dot(grad_sj, grad_si) * (*ti)->Area();
				double s= 0.0;
				
				for (int i = 0; i< 3; ++i) {
					s += zeta(u[i])*k*GaussWeights[i];
				}
				
				if (!vert_j->DirBdry() && !vert_i->DirBdry()) {
					vals_s1.push_back( T(idx_i, idx_j, s) );
				} 
				
				else if (!vert_i->DirBdry()) {
					double c_j = vert_j->Phi();
					(*th_b1)[ idx_i ] -= c_j * s;
				}
			}
		}
	}
	(*th_s1).setFromTriplets( vals_s1.begin(), vals_s1.end() );		
}

// compute stiffness matrix for penalized poisson' problem
void ImplicitPDESystem::PrepPoisson(){

	std::vector<SpMat> th_s1;
	std::vector<Vec> th_b1;

	for (int j= 0; j< numThreads; ++j){      
		th_s1.push_back(SpMat(N_dof+1,N_dof+1));
		th_b1.push_back( Vec() );
	}
 
	std:: vector<std::thread> threads;
	for ( int j = 0; j < numThreads; ++j )
		threads.push_back( std::thread( &ImplicitPDESystem::PoissonLoop, this, &th_s1[j],&th_b1[j],tri_th[j].first, tri_th[j].second));

	// join threads 
	for (auto &thread:threads)thread.join();

	// using N_dof+1 x N_dof+1 matrices, so that the matrix in the Poisson problem has the same size as the matrix in the semi-implicit procedure.
	S1=SpMat(N_dof+1,N_dof+1);
	B1=Vec(N_dof+1);
	for (int j=0; j<numThreads; ++j){
		S1+=th_s1[j];
		B1+=th_b1[j];
	}
	S1.coeffRef(N_dof,N_dof) = 1.0;
}

// matrices for the semi-implicit procedure

void ImplicitPDESystem::KMLoop ( SpMat* th_k, SpMat* th_m, SpMat* th_l, Vec* th_b, Mesh::TriIt ti, Mesh::TriIt te ) {
	
	std::vector<T> vals_k, vals_m, vals_l;
	*th_b = Vec::Zero(N_dof+1);
    
	Vec2 grad_sj, grad_si;
	
	for (; ti!=te; ++ti) {
		for (int bj=0; bj<3; ++bj) {
			
			Vertex* vert_j = (*ti)->v(static_cast<VertexName>(bj));
			int idx_j = vert_j->Index();
			
			(*ti)->Calc_grad_s(bj, grad_sj);
			
			for (int bi=0; bi<3; ++bi) {
				
				Vertex* vert_i = (*ti)->v(static_cast<VertexName>(bi));
				int idx_i = vert_i->Index();
					
				(*ti)->Calc_grad_s(bi, grad_si);
				
				double k = dot(grad_sj, grad_si) * (*ti)->Area();
				double m = (bi == bj ? 1.0/6.0 : 1.0/12.0) * (*ti)->Area();
                                
					
				if (!vert_j->DirBdry() && !vert_i->DirBdry()) {
					vals_k.push_back( T(idx_i, idx_j, k) );
					vals_m.push_back( T(idx_i, idx_j, m) );
                                        
				} else if (!vert_i->DirBdry()) {
					double c_j = vert_j->u();
					(*th_b)[ idx_i ] -= c_j * k;
				}
			
			}
			// lumped matrix 
			if (!vert_j->DirBdry()) {
				double l= (1.0/3.0)* (*ti)->Area(); 
				vals_l.push_back( T(N_dof, idx_j, l) );
				vals_l.push_back( T(idx_j, N_dof, l) );
			}
			
		}
	}
	(*th_k).setFromTriplets( vals_k.begin(), vals_k.end() );	
	(*th_m).setFromTriplets( vals_m.begin(), vals_m.end() );
	(*th_l).setFromTriplets( vals_l.begin(), vals_l.end() );
}

// compute matrices for the semi-implicit procedure
void ImplicitPDESystem::PrepKM() {
	std::vector<SpMat> th_k, th_m, th_l;
	std::vector<Vec> th_b;

	for ( int j = 0; j < numThreads; ++j ) {
		th_k.push_back( SpMat(N_dof+1, N_dof+1) );
		th_l.push_back( SpMat(N_dof+1, N_dof+1) );
		th_m.push_back( SpMat(N_dof+1, N_dof+1) );
		th_b.push_back( Vec() );
	}

	std::vector<std::thread> threads;
	for ( int j = 0; j < numThreads; ++j ) 
		threads.push_back( std::thread( &ImplicitPDESystem::KMLoop, this, 
	&th_k[j],
	&th_m[j],
	&th_l[j],
	&th_b[j],
	tri_th[j].first, tri_th[j].second)  );

           
	// join threads
	for (auto &thread : threads) thread.join();
	
	K = SpMat(N_dof+1,N_dof+1);
	L = SpMat(N_dof+1,N_dof+1);
	M = SpMat(N_dof+1,N_dof+1);
	B = Vec::Zero(N_dof+1);
   
	for (int j = 0; j < numThreads; ++j) {
		K += th_k[j];
		L += th_l[j];
		M += th_m[j];
		B += th_b[j];
	}
}
 
void ImplicitPDESystem::phatLoop(Vec2* p, double* u_av, Mesh::TriIt ti, Mesh::TriIt te ) {
	double u[NumIntPts];
	Vec2 coord[NumIntPts];

	for (; ti!=te; ++ti) {
		(*ti)->Calc_u( u );
		(*ti)->Calc_Coord( coord );
		
		for (int k = 0; k<NumIntPts; ++k) {
			
			*p += u[k]*coord[k] * GaussWeights[k]*(*ti)->Area();
			*u_av += u[k] * GaussWeights[k]*(*ti)->Area();
		}
	}
}


void ImplicitPDESystem::Calcphat() {
	std::vector<Vec2> th_p;
	std::vector<double> th_uav;
	
	for ( int j = 0; j < numThreads; ++j ) {
		th_p.push_back( Vec2(0.0,0.0) );
		th_uav.push_back( 0.0 );
	}
	// distribute elements on threads
	std::vector<std::thread> threads;
	
	for ( int j = 0; j < numThreads; ++j )
		threads.push_back( std::thread( &ImplicitPDESystem::phatLoop,
	this, &th_p[j], &th_uav[j], tri_th[j].first, tri_th[j].second)  );

	// join threads
	for (auto &thread : threads) thread.join();
	phat = Vec2(0.0, 0.0);
	uav = 0.0;
	
	// add up all energies from all threads
	for (int j = 0; j < numThreads; ++j) {
		phat += th_p[j];
		uav += th_uav[j];
	}
	phat /= uav;
}


void ImplicitPDESystem::uxyLoop(Vec2* uxy,Mesh:: TriIt ti, Mesh:: TriIt te){


	double u[NumIntPts];
	Vec2 coord1[NumIntPts];
	for (; ti!=te; ++ti ) {
		(*ti) ->Calc_Coord(coord1);
		(*ti)-> Calc_u(u);
		for (int k = 0; k<NumIntPts; ++k) {	
			 
	*uxy+=2.0*u[k]*(coord1[k]-phat)*GaussWeights[k]*(*ti)->Area();
	                 
		}
                                
	}

}


void ImplicitPDESystem:: Calcuxy(){
	std::vector<Vec2> th_uxy;
	for ( int j = 0; j < numThreads; ++j ) {
		
		th_uxy.push_back(Vec2(0.0,0.0));
	}
	// distribute elements on threads
	std::vector<std::thread> threads;
	for ( int j = 0; j < numThreads; ++j )
		threads.push_back( std::thread( &ImplicitPDESystem::uxyLoop,
	this,&th_uxy[j], tri_th[j].first, tri_th[j].second)  );

	// join threads
	for (auto &thread : threads) thread.join();
	uxyhat = Vec2(0.0,0.0);
	// add up all energies from all threads
	for (int j = 0; j < numThreads; ++j) {
		uxyhat += th_uxy[j];
	}
	uxyhat /= uav;
}


void ImplicitPDESystem::DxyLoop (double* Dx, double* Dy, double* Dxy, Mesh:: TriIt ti, Mesh:: TriIt te){

	double u[NumIntPts];
	Vec2 coord[NumIntPts];

	for (; ti!=te; ++ti) {
		(*ti)->Calc_u( u );
		(*ti)->Calc_Coord( coord );
		for (int k = 0; k<NumIntPts; ++k) {
			
			*Dx += u[k]*(sqr((coord[k]-phat).x())) * GaussWeights[k]*(*ti)->Area();
			*Dy += u[k]*(sqr((coord[k]-phat).y())) * GaussWeights[k]*(*ti)->Area();
			*Dxy += u[k]*((coord[k]-phat).x())*((coord[k]-phat).y()) * GaussWeights[k]*(*ti)->Area();
		   
		   
		         
		                                  }
		
		
                	}
		
		
		
    }


void ImplicitPDESystem::CalcDxy() {

std::vector<double> th_Dx,th_Dy,th_Dxy;
	
	for ( int j = 0; j < numThreads; ++j ) {

		th_Dx.push_back( 0.0 );
		th_Dy.push_back( 0.0 );
		th_Dxy.push_back( 0.0 );
	}
	// distribute elements on threads
	std::vector<std::thread> threads;
	
	for ( int j = 0; j < numThreads; ++j )
		threads.push_back( std::thread( &ImplicitPDESystem::DxyLoop,
	this, &th_Dx[j], &th_Dy[j],&th_Dxy[j], tri_th[j].first, tri_th[j].second)  );

	// join threads
	for (auto &thread : threads) thread.join();
	Dxhat = 0.0;
	Dyhat = 0.0;
	Dxyhat= 0.0;
	// add up all energies from all threads
	for (int j = 0; j < numThreads; ++j) {
		Dxhat += th_Dx[j];
		Dyhat += th_Dy[j];
		Dxyhat+= th_Dxy[j];
	}
	
}

void ImplicitPDESystem::CalcBending(){

	Calcphat();
	Calcuxy();
	CalcDxy();
	RM=sqrt( (sqr(Dxhat-Dyhat)/4)+sqr(Dxyhat));


}

void ImplicitPDESystem::Step(int k) {
	
	v=0.0;
	CalcV();
	std::cerr << "Int u of initial condition neu = " << v << std::endl;
	
	// calculate Prandtl's stress function by solving penalized poisson problem
	//PrepPoisson();  
	S_Phi=(1.0/G)*S1;
	poissonsolver.compute(S_Phi);
	F_Phi= 2.0*M*ones;
	Phi=poissonsolver.solve(F_Phi);
	
	//poisson problem solved 

	Vec test2=M*ones; 
	
	energy_bending2=(RM-0.5*(Dxhat+Dyhat));
	energy_torsion2=2.0*Phi.dot(test2); 

	std::fstream dataablage1; 
	dataablage1.open("daten1.dat",ios::app);
	dataablage1 << "Energie Biegung ="<< energy_bending2<< std::endl; 
	dataablage1 << "Energie Torsion ="<< energy_torsion2 << std::endl; 
	dataablage1 << "Anzahl Fasern ="<< 3.0*(k-3)-3 << std::endl; 
	
	dataablage1.close(); 
	
	Export("out" + std::to_string(k));

 	Export1("phi" + std::to_string(k));	
		
}
	
void ImplicitPDESystem::Solve() {
	
	int k = 0;
	while (k<1) {
		Step(k);
		++k;
		
		
                  }
	
}
