# Supplementary material for: Influence of structural reinforcements on the twist-to-bend ratio of plant axes: a case study on Carex pendula
Source: Sci Rep. 2021 Oct 27;11:21232. doi: 10.1038/s41598-021-00569-z (PMC8551206; doi:10.1038/s41598-021-00569-z)
Supplement: Supplementary file 1 — Supplementary Information. [file 41598_2021_569_MOESM1_ESM.zip › Numerical Code/CMakeLists.txt]

cmake_minimum_required(VERSION 3.7.2)
project(s2d CXX)
set(CMAKE_BUILD_TYPE Release)
set(CMAKE_CXX_STANDARD 14)
set(CMAKE_CXX_STANDARD_REQUIRED ON)

# Eigen3
find_package(Eigen3 REQUIRED)
include_directories(${EIGEN3_INCLUDE_DIR})


# Boost
find_package(Boost REQUIRED)
include_directories(${Boost_INCLUDE_DIRS})
link_libraries(${Boost_LIBRARIES})


# OpenMP
find_package(OpenMP)
if (OpenMP_FOUND)
	set(CMAKE_CXX_FLAGS "${CMAKE_CXX_FLAGS} ${OpenMP_CXX_FLAGS}")
	link_libraries(${OpenMP_CXX_LIBRARIES})
endif(OpenMP_FOUND)

add_executable(s2d mesh.cpp	pde.cpp export.cpp export1.cpp  main.cpp)
