# Supplementary material for: Influence of structural reinforcements on the twist-to-bend ratio of plant axes: a case study on Carex pendula
Source: Sci Rep. 2021 Oct 27;11:21232. doi: 10.1038/s41598-021-00569-z (PMC8551206; doi:10.1038/s41598-021-00569-z)
Supplement: Supplementary file 1 — Supplementary Information. [file 41598_2021_569_MOESM1_ESM.zip › Numerical Code/Readme.txt]

Guidelines how to use the code: 

REQUIREMENTS:
 - Cmake version no less than 3.7.2
 - A suitable C++ compiler
 - The linear algebra library Eigen
 - The Boost libraries


After compilation using cmake and make, a target called "s2d" is produced 
which can be executed by: s2d -f [path to]/triangle5M.obj 

The main code of the simulation is provided in the executable 
file "pde.cpp". Here the relevant parameters are described 
in lines 15-21, where e.g. the normalized elastic 
modulus of the fibre strands can be changed

The default configuration is appropriate 
to the second numerical experiment 
provided in the article (Reinforcement by sclerenchyma fibres).  
