# Supplementary material for: Influence of structural reinforcements on the twist-to-bend ratio of plant axes: a case study on Carex pendula
Source: Sci Rep. 2021 Oct 27;11:21232. doi: 10.1038/s41598-021-00569-z (PMC8551206; doi:10.1038/s41598-021-00569-z)
Supplement: Supplementary file 1 — Supplementary Information. [file 41598_2021_569_MOESM1_ESM.zip › Numerical Code/main.cpp]

#include <unistd.h>
#include <iostream>
#include "mesh.hpp"
#include "vertex.hpp"
#include "tri.hpp"
#include "pde.hpp"
#include "tmv.hpp"

#include <Eigen/Dense>


int main(int argc, char *argv[]) {
	
	std::string obj_fname, opt_fname="";
	bool vis=false;
	int c;
	while ((c = getopt (argc, argv, "f:c:v")) != -1)
		switch (c)
	{
		case 'f':
		obj_fname = std::string(optarg);
		case 'c':
		opt_fname = std::string(optarg);
		break;
		case 'v':
		vis = true;
		break;
		case '?':
		if (optopt == 'f' || optopt == 'c')
			std::cerr << "Option -" << optopt <<" requires an argument.\n";
		else if (isprint (optopt))
			std::cerr << "Unknown option `-" << optopt << "'.\n";
		else
			std::cerr << "Unknown option character `" << optopt << "'.\n";
		return 1;
		default:
		return(-1);
	}
    
	if (argc-optind != 0 ||  obj_fname == "") {
		std::cerr << "Problem with options.";
		return(-1);
	}
	
	
	
	Mesh* m = new Mesh();
	m->Load(obj_fname);
 	ImplicitPDESystem* pde = new ImplicitPDESystem(m);
	pde->Init(opt_fname, vis);
	
	for (int i= 10; i <=25; ++i){
		
	
	
	
	pde -> InitU(i);
	pde -> InitU1();
	pde -> InitU2();
	pde -> InitU3();
	pde -> PrepPoisson();
	pde -> CalcBending();
	

	//m->~Mesh();

	pde->Step(i);
	//pde->Solve(); 

	//pde->~ImplicitPDESystem();
	}
	
}
